# Supplementary material for: Circadian regulation of developmental synaptogenesis via the hypocretinergic system
Source: Nat Commun. 2023 Jun 2;14:3195. doi: 10.1038/s41467-023-38973-w (PMC10238477; doi:10.1038/s41467-023-38973-w)
Supplement: Supplementary file 3 — Source Data [file 41467_2023_38973_MOESM3_ESM.xlsx]

## Sheet: Figure 1b
Figure 1b
	Number under LDLD
		0h	6h	12h	18h	24h	30h	36h	42h	48h
	Cell1	58	78	84	95	81	83	73	77	79
	Cell2	60	76	75	70	76	80	88	86	91
	Cell3	56	65	73	68	74	86	95	84	81
	Cell4	69	79	92	92	94	112	116	107	113
	Cell5	54	59	64	70	74	78	83	87	92
	Cell6	60	77	79	87	82	92	89	89	91
	Cell7	48	55	65	63	79	104	106	108	121
	Cell8	58	76	78	67	81	87	92	88	82
	Cell9	55	78	84	80	90	89	97	96	92
	Cell10	59	67	78	70	79	84	81	78	75
	Cell11	52	64	67	65	80	82	81	76	81
	Cell12	52	57	70	68	69	74	76	70	80
	Cell13	58	67	73	76	82	89	92	81	87
	Cell14	71	80	88	84	89	97	103	102	107
	Cell15	75	77	83	98	100	107	121	114	124
	Cell16	73	79	88	97	99	104	103	101	111
	Rate under LDLD
		0-6h	6-12h	12-18h	18-24h	24-30h	30-36h	36-42h	42-48h
	Cell1	3.33333	1	1.83333	-2.33333	0.333333	-1.66667	0.666667	0.333333
	Cell2	2.66667	-0.166667	-0.833333	1	0.666667	1.33333	-0.333333	0.833333
	Cell3	1.5	1.33333	-0.833333	1	2	1.5	-1.83333	-0.5
	Cell4	1.66667	2.16667	0	0.333333	3	0.666667	-1.5	1
	Cell5	0.833333	0.833333	1	0.666667	0.666667	0.833333	0.666667	0.833333
	Cell6	2.83333	0.333333	1.33333	-0.833333	1.66667	-0.5	0	0.333333
	Cell7	1.16667	1.66667	-0.333333	2.66667	4.16667	0.333333	0.333333	2.16667
	Cell8	3	0.333333	-1.83333	2.33333	1	0.833333	-0.666667	-1
	Cell9	3.83333	1	-0.666667	1.66667	-0.166667	1.33333	-0.166667	-0.666667
	Cell10	1.33333	1.83333	-1.33333	1.5	0.833333	-0.5	-0.5	-0.5
	Cell11	2	0.5	-0.333333	2.5	0.333333	-0.166667	-0.833333	0.833333
	Cell12	0.833333	2.16667	-0.333333	0.166667	0.833333	0.333333	-1	1.66667
	Cell13	1.5	1	0.5	1	1.16667	0.5	-1.83333	1
	Cell14	0.333333	1	2.5	0.333333	1.16667	2.33333	-1.16667	1.66667
	Cell15	1	1.5	1.5	0.333333	0.833333	-0.166667	-0.333333	1.66667
	Cell16	1.66667	0.5	0.5	-0.666667	3.16667	0.666667	-1.83333	2.83333

## Sheet: Figure 1c,d
Figure 1c
	Detrended Rate under LDLD
		0-6h	6-12h	12-18h	18-24h	24-30h	30-36h	36-42h	42-48h
	Cell1	1.625	-0.34524	0.85119	-2.95238	0.07738	-1.55952	1.1369	1.16667
	Cell2	1.70833	-1.03571	-1.6131	0.30952	0.06548	0.82143	-0.75595	0.5
	Cell3	0.06944	0.1627	-1.74405	0.34921	1.60913	1.36905	-1.70437	-0.11111
	Cell4	-0.01389	0.70437	-1.24405	-0.69246	2.19246	0.07738	-1.87103	0.84722
	Cell5	-0.01389	0.00198	0.18452	-0.13294	-0.11706	0.06548	-0.08532	0.09722
	Cell6	1.26389	-0.97222	0.29167	-1.61111	1.15278	-0.75	0.01389	0.61111
	Cell7	-0.19444	0.25992	-1.78571	1.16865	2.62302	-1.25595	-1.30159	0.48611
	Cell8	1.40278	-0.9504	-2.80357	1.67659	0.65675	0.80357	-0.38294	-0.40278
	Cell9	1.68056	-0.75794	-2.02976	0.69841	-0.74008	1.15476	0.0496	-0.05556
	Cell10	0.05556	0.8254	-2.07143	1.03175	0.63492	-0.42857	-0.15873	0.11111
	Cell11	0.70833	-0.59524	-1.23214	1.79762	-0.17262	-0.47619	-0.94643	0.91667
	Cell12	-0.05556	1.36508	-1.04762	-0.46032	0.29365	-0.11905	-1.36508	1.38889
	Cell13	0.16667	-0.125	-0.41667	0.29167	0.66667	0.20833	-1.91667	1.125
	Cell14	-0.73611	-0.05556	1.45833	-0.69444	0.15278	1.33333	-2.15278	0.69444
	Cell15	-0.16667	0.44048	0.54762	-0.5119	0.09524	-0.79762	-0.85714	1.25
	Cell16	0.84722	-0.32937	-0.33929	-1.51587	2.30754	-0.20238	-2.7123	1.94444
Figure 1d
	Detrended Rate under DDLD
		0-6h	6-12h	12-18h	18-24h	24-30h	30-36h	36-42h	42-48h
	Cell1	-1.36111	1.34921	0.22619	-0.56349	1.31349	-0.30952	-0.76587	0.11111
	Cell2	0.06944	1.50198	-3.23214	1.7004	0.46627	-0.43452	-0.66865	0.59722
	Cell3	1.22222	-1.1627	0.28571	-1.09921	-0.48413	2.63095	-2.42063	1.02778
	Cell4	-0.02778	-0.24603	0.53571	0.48413	-0.40079	-0.28571	-1.17063	1.11111
	Cell5	-0.11111	0.62897	-1.96429	0.77579	-0.31746	1.75595	1.1627	-1.93056
	Cell6	0.26389	0.05159	0.17262	-0.53968	0.08135	-1.29762	1.49008	-0.22222
	Cell7	2	-1.98214	-1.13095	-0.77976	1.2381	2.08929	-1.22619	-0.20833
	Cell8	1.98611	-0.71825	-2.92262	0.53968	1.83532	-1.86905	1.09325	0.05556
	Cell9	0.25	-0.82738	-0.40476	1.51786	-1.39286	1.02976	1.28571	-1.45833
	Cell10	-8.88178e-16	-0.77976	0.10714	0.99405	-1.95238	3.60119	-1.17857	-0.79167
	Cell11	-0.15278	0.42659	0.50595	0.08532	-1.00198	-0.42262	-0.50992	1.06944
	Cell12	4.26389	-3.63294	-0.69643	-0.92659	0.67659	-1.3869	-0.11706	1.81944
	Cell13	0.33333	-0.61905	0.92857	-0.02381	-0.80952	0.7381	-2.21429	1.66667
	Cell14	0.76389	-0.88294	-0.52976	0.82341	0.50992	-1.1369	0.0496	0.40278
	Cell15	2.04167	-1.25595	-0.05357	-1.68452	1.18452	-2.44643	1.58929	0.625
	Cell16	0.58333	-0.28571	-1.15476	0.80952	1.44048	-1.42857	-1.29762	1.33333
	Cell17	0.97222	0.62302	-1.05952	-1.74206	0.40873	0.05952	0.37698	0.36111
	Cell18	-0.79167	0.41667	1.45833	-1.33333	0.375	0.41667	-0.875	0.33333
	Cell19	1.23611	-0.3254	-0.72024	-0.94841	0.32341	-0.2381	0.2004	0.47222
	Cell20	1.55556	-0.0496	-1.9881	-0.92659	1.13492	-0.6369	0.9246	-0.01389
	Detrended Rate under LLLD
		0-6h	6-12h	12-18h	18-24h	24-30h	30-36h	36-42h	42-48h
	Cell1	-1.51389	0.81746	0.64881	0.64683	0.14484	-0.35714	0.14087	-0.52778
	Cell2	0.30556	0.15873	-0.82143	-0.30159	0.21825	1.7381	-1.90873	0.61111
	Cell3	0.34722	1.02778	-2.29167	0.72222	0.40278	0.25	-1.73611	1.27778
	Cell4	1.15278	-1.34921	-0.35119	0.81349	0.81151	-1.52381	-0.85913	1.30556
	Cell5	0.73611	-0.11706	0.02976	-2.32341	3.99008	-3.3631	-0.5496	1.59722
	Cell6	2.04167	-2.8631	-0.10119	0.32738	1.42262	-1.31548	0.44643	0.04167
	Cell7	-1.25	-0.20238	1.0119	1.39286	-0.72619	0.82143	-0.13095	-0.91667
	Cell8	-0.02778	0.41468	-1.64286	0.2996	0.90873	0.18452	1.62698	-1.76389
	Cell9	-0.20833	-0.57143	0.89881	1.20238	-1.66071	0.47619	-0.3869	0.25
	Cell10	1.43056	-1.15675	-0.57738	-0.66468	-0.08532	1.66071	-0.59325	-0.01389
	Cell11	1.18056	0.2123	-0.75595	-1.39087	-1.02579	1.67262	-0.4623	0.56944
	Cell12	2.52778	-0.4623	-1.11905	-1.77579	0.06746	-1.58929	0.75397	1.59722
	Cell13	0.33333	0.79762	-3.2381	1.72619	0.52381	0.65476	-0.71429	-0.08333
	Cell14	-0.13889	-0.09921	-1.05952	-0.51984	2.68651	0.22619	0.43254	-1.52778
	Cell15	0.23611	-0.16468	0.10119	-0.96627	1.2996	-0.43452	-0.33532	0.26389
	Cell16	1.38889	-2.38889	1	1.38889	-1.88889	-0.33333	0.38889	0.44444

## Sheet: Figure 1e,f
Figure 1e
	Detrended Rate under DLDL
		0-6h	6-12h	12-18h	18-24h	24-30h	30-36h	36-42h	42-48h
	Cell1	-0.83333	2.54762	-0.7381	-0.85714	-1.64286	1.07143	0.45238	0
	Cell2	0.22222	-0.60913	1.72619	-1.93849	1.06349	-0.76786	-0.43254	0.73611
	Cell3	-0.26389	-0.09325	1.07738	-0.41865	-2.08135	1.75595	1.42659	-1.40278
	Cell4	1.66667	-1.625	0.08333	-0.875	0.66667	-1.125	1.41667	-0.20833
	Cell5	0.33333	0.7619	0.69048	-1.38095	-2.61905	1.47619	0.07143	0.66667
	Cell6	0.25	0.06548	0.38095	-2.30357	-0.4881	2.99405	0.64286	-1.54167
	Cell7	1.19444	-0.55159	-0.29762	-1.21032	-0.12302	1.79762	-1.94841	1.13889
	Cell8	0.15278	1.45437	0.08929	-4.77579	1.35913	2.16071	0.4623	-0.90278
	Cell9	-1.33333	2.3869	-1.72619	0.99405	-0.61905	1.26786	-1.0119	0.04167
	Cell10	-0.76389	1.64484	0.22024	-3.0377	-0.29563	3.44643	0.52183	-1.73611
	Cell11	-0.16667	0.45833	0.25	-2.79167	1.16667	3.79167	-2.75	0.04167
	Cell12	0.33333	2.23214	-1.86905	-2.6369	-0.40476	3.82738	-2.27381	0.79167
	Cell13	0.86111	0.84722	-0.83333	-0.84722	-1.02778	-0.875	1.27778	0.59722
	Cell14	-0.98611	3.7004	0.72024	-3.42659	-1.90675	-0.22024	0.96627	1.15278
	Cell15	-1.19444	1.71825	-2.03571	0.04365	2.12302	1.36905	-1.05159	-0.97222
Figure 1f
	Detrended Rate under DDDL
		0-6h	6-12h	12-18h	18-24h	24-30h	30-36h	36-42h	42-48h
	Cell1	0.13889	0.30754	0.80952	-0.18849	-3.51984	2.98214	-1.51587	0.98611
	Cell2	-0.41667	2.35119	-0.04762	-3.94643	-0.0119	2.42262	0.02381	-0.375
	Cell3	-2.01389	1.65079	-0.68452	0.98016	-0.18849	1.47619	1.30754	-2.52778
	Cell4	0.52778	-1.86706	1.7381	0.50992	-1.05159	0.22024	-0.50794	0.43056
	Cell5	-1.125	1.06548	-0.24405	1.1131	0.1369	-0.83929	-0.48214	0.375
	Cell6	-0.68056	3.04365	-1.23214	-0.84127	-2.11706	0.27381	1.83135	-0.27778
	Cell7	-0.44444	-0.55556	1.5	0.38889	-0.72222	-0.5	0.55556	-0.22222
	Cell8	0.91667	-0.64881	-0.21429	-0.27976	-0.34524	0.58929	-0.47619	0.45833
	Cell9	-0.04167	-0.36905	1.1369	-1.35714	-0.01786	1.65476	-1.00595	8.88178e-16
	Cell10	0.27778	1.32341	-1.29762	-0.75198	-0.87302	0.33929	1.55159	-0.56944
	Cell11	0.70833	-1.39286	1.33929	-1.42857	-0.52976	1.86905	0.26786	-0.83333
	Cell12	-0.15278	0.49802	0.14881	-0.53373	-0.0496	0.93452	-2.24802	1.40278
	Cell13	-0.29167	-1.14881	1.99405	-0.19643	-1.05357	1.42262	0.06548	-0.79167
	Cell14	0.73611	-2.92063	1.08929	1.26587	-0.55754	-0.04762	3.62897	-3.19444

## Sheet: Figure 1g
Figure 1g
	clocka-/- Detrended Rate under DDLD
		0-6h	6-12h	12-18h	18-24h	24-30h	30-36h	36-42h	42-48h
	Cell1	-0.05556	-1.03968	-0.69048	0.99206	1.1746	0.52381	1.53968	-2.44444
	Cell2	-0.66667	0.58333	0.33333	0.58333	-0.66667	-1.08333	1.33333	-0.41667
	Cell3	0.02778	0.19841	0.03571	-0.46032	0.21032	0.04762	-0.44841	0.38889
	Cell4	-1.22222	-0.02778	1.83333	1.19444	-0.27778	-1.75	-0.88889	1.13889
	Cell5	-0.59722	-0.63492	0.49405	1.78968	0.25198	-0.78571	-0.82341	0.30556
	Cell6	0.19444	-0.18254	0.77381	-2.26984	0.68651	1.80952	-0.73413	-0.27778
	Cell7	-1.58333	-0.55952	2.46429	0.65476	-0.4881	0.70238	-0.44048	-0.75
	Cell8	0.23611	-0.68849	-0.6131	2.12897	-1.12897	-0.05357	0.52183	-0.40278
	Cell9	-0.16667	0.92262	-1.4881	-0.39881	2.19048	-0.3869	-1.13095	0.45833
	Cell10	0.26389	-0.01984	0.02976	-1.0873	1.29563	-0.15476	-1.10516	0.77778
	Cell11	-0.5	0.4881	0.30952	-0.53571	0.61905	-0.22619	-0.2381	0.08333
	Cell12	0.48611	-0.67659	-0.33929	-0.33532	0.83532	0.83929	-0.49008	-0.31944
	Cell13	1.08333	-1.48214	0.45238	0.22024	-0.67857	0.42262	-0.64286	0.625
	Cell14	0.20833	0.38095	-1.77976	0.05952	1.56548	0.40476	-0.58929	-0.25

## Sheet: Figure 2c
Figure 2c
		PP	TP
	Cell1	1.5	-0.25
	Cell2	1.75	1.5
	Cell3	2	0.75
	Cell4	1.75	1.5
	Cell5	1.5	-0.5
	Cell6	2.5	0
	Cell7	1.5	-0.5
	Cell8	2.5	-0.25
	Cell9	3.25	0.25

## Sheet: Figure 2d,e
Figure 2d
		Formation		Elimination
		PP	TP	PP	TP
	Cell1	7	5	5.5	5.25
	Cell2	7.75	6.25	6	4.75
	Cell3	8.75	8.75	6.75	8
	Cell4	9.25	9	7.5	7.5
	Cell5	6.5	5.75	5	6.25
	Cell6	6.25	6	3.75	6
	Cell7	8.75	6	7.25	6.5
	Cell8	8.25	5.75	5.75	6
	Cell9	7.75	4	4.5	3.75
Figure 2e
		PP		TP
		Formation	Elimination	Formation	Elimination
	Cell1	7	5.5	5	5.25
	Cell2	7.75	6	6.25	4.75
	Cell3	8.75	6.75	8.75	8
	Cell4	9.25	7.5	9	7.5
	Cell5	6.5	5	5.75	6.25
	Cell6	6.25	3.75	6	6
	Cell7	8.75	7.25	6	6.5
	Cell8	8.25	5.75	5.75	6
	Cell9	7.75	4.5	4	3.75

## Sheet: Figure 2f
Figure 2f
		Formation	Elimination
	Cell1	0.166667	0.0232558
	Cell2	0.107143	0.116279
	Cell3	0	-0.0847458
	Cell4	0.0136986	0
	Cell5	0.0612245	-0.111111
	Cell6	0.0204082	-0.230769
	Cell7	0.186441	0.0545455
	Cell8	0.178571	-0.0212766
	Cell9	0.319149	0.0909091

## Sheet: Figure 3f
Figure 3f
	Sham
		0-6h	6-12h	12-18h	18-24h	24-30h
	Cell1	1.5	-1.6	-0.53333	-0.13333	0.76667
	Cell2	0.06667	0.4	-0.43333	-0.6	0.56667
	Cell3	2.5	-1.3	-3.26667	0.43333	1.63333
	Cell4	0.16667	0.16667	-0.66667	0.16667	0.16667
	Cell5	0.4	0.63333	-1.46667	-0.56667	1
	Cell6	-0.3	0.83333	-0.7	0.1	0.06667
	Cell7	1.73333	-2.1	-1.26667	1.9	-0.26667
	Ablation
		0-6h	6-12h	12-18h	18-24h	24-30h
	Cell1	-1.16667	1.81667	-1.03333	1.28333	-0.9
	Cell2	-0.13333	0.96667	-0.93333	-0.5	0.6
	Cell3	0.03333	-0.06667	-0.66667	1.4	-0.7
	Cell4	0.4	-0.61667	-0.13333	0.51667	-0.16667
	Cell5	0.63333	-0.4	-0.6	-0.13333	0.5
	Cell6	0.46667	-0.96667	0.43333	0.16667	-0.1
	Cell7	-0.06667	1.77636e-15	0.4	-0.53333	0.2

## Sheet: Figure 3g
Figure 3g
	Vehicle
		0-6h	6-12h	12-18h	18-24h	24-30h
	Cell1	0.3	-0.75	0.2	0.65	-0.4
	Cell2	2.23333	-0.41667	-3.56667	-0.55	2.3
	Cell3	0.8	1.13333	-2.03333	-2.53333	2.63333
	Cell4	4.996e-16	0.21667	-0.4	0.15	0.03333
	Cell5	0.36667	0.23333	-1.23333	0.3	0.33333
	Cell6	1.5	-1	-2.16667	1.33333	0.33333
	Cell7	2	-1.83333	-0.5	-1.5	1.83333
	Cell8	0.36667	-0.6	0.26667	-0.2	0.16667
	TCS1102
		0-6h	6-12h	12-18h	18-24h	24-30h
	Cell1	1.13333	-1.91667	1.2	-1.18333	0.76667
	Cell2	-0.43333	0.3	0.2	0.43333	-0.5
	Cell3	0.2	0.56667	-1.23333	-0.03333	0.5
	Cell4	0.43333	-0.53333	0.33333	-0.8	0.56667
	Cell5	-0.73333	0.81667	-0.63333	1.75	-1.2

## Sheet: Figure 3h
Figure 3h
	WT
		0-6h	6-12h	12-18h	18-24h	24-30h
	Cell1	0.7	-0.16667	-1.03333	-0.23333	0.73333
	Cell2	0.16666	0.08334	-0.5	0.08333	0.16667
	Cell3	0.23333	-0.13333	-0.5	0.46667	-0.06667
	Cell4	0.7	0.05	-1.43334	-0.08333	0.76667
	Cell5	0.3	0.03333	-0.9	0.5	0.06667
	Cell6	0.9	-0.7	-1.13333	0.76666	0.16667
	hcrtr2+/-
		0-6h	6-12h	12-18h	18-24h	24-30h
	Cell1	0.36667	-0.26667	0.1	-0.86667	0.66667
	Cell2	0.8	0.06667	-1.66667	-0.06667	0.86667
	Cell3	0.4	-0.2	-0.63333	0.26667	0.16667
	Cell4	0.46667	-0.15	-0.93333	0.45	0.16667
	Cell5	0.233334	-2.21667	2.16667	1.38333	-1.56667
	Cell6	0.666665	-1.96666	0.899999	1.43333	-1.03333
	Cell7	0.233332	-0.566665	0.133334	0.5	-0.300001
	hcrtr2-/-
		0-6h	6-12h	12-18h	18-24h	24-30h
	Cell1	-0.86667	0.96667	-0.03333	0.63333	-0.7
	Cell2	-0.53333	-0.01667	0.33333	1.51667	-1.3
	Cell3	-0.43333	0.66667	0.6	-1.46667	0.63333
	Cell4	0.23333	-0.23333	-0.367	0.5	-0.13333
	Cell5	-0.76667	0.9	-0.1	0.56667	-0.6
	Cell6	-0.2	-0.31667	1.23333	-0.71667	2.22045e-16
	Cell7	-1.11022e-16	-0.15	0.2	0.05	-0.1
	Cell8	1.3	-1.95	1.13333	-1.61667	1.13333
	Cell9	0.1	0.93333	-1.9	0.6	0.26667
	Cell10	0.06667	0.71667	-1.3	0.18333	0.33333
	Cell11	0.3	-0.56667	0.56667	-0.63333	0.33333
	Cell12	0.8	-1.46667	0.43333	0.33333	-0.1
	Cell13	-0.46667	0.56667	-0.56667	1.3	-0.83333
	Cell14	0.4	-0.26667	-1.43333	2.06667	-0.76667

[truncated: 18 more sheets: Figure 3j, Figure 4b-d, Figure 4e-g, Figure 4h, Figure S1c, Figure S2, Figure S3, Figure S4b, Figure S5, Figure S8a, Figure S8b, Figure S8c, Figure S9e, Figure S10b-d, Figure S10e-g, Figure S11b, Figure S11c, Figure S11d-f]
